# Supplementary material for: Identification of a Proanthocyanidin from Litchi Chinensis Sonn. Root with Anti-Tyrosinase and Antioxidant Activity
Source: Biomolecules. 2020 Sep 21;10(9):1347. doi: 10.3390/biom10091347 (PMC7565872; doi:10.3390/biom10091347)
Supplement: Supplementary file 1 [file biomolecules-10-01347-s001.zip]

Archive with 1 entries (1 files):
- Supplementary material PDF.pdf
